# Supplementary material for: A rapid quality control test to foster the development of genetic control in mosquitoes
Source: Sci Rep. 2018 Nov 1;8:16179. doi: 10.1038/s41598-018-34469-6 (PMC6212531; doi:10.1038/s41598-018-34469-6)
Supplement: Supplementary file 2 — Raw dataset [file 41598_2018_34469_MOESM2_ESM.xlsx]

## Sheet: aegypti_Insem_Irradiation
Dose	Rep	I	FI	n
0	1	9	8	9
0	2	10	9	10
0	3	10	9	10
0	4	10	10	10
0	5	10	10	10
30	1	10	9	10
30	2	10	9	10
30	3	10	9	10
30	4	10	10	10
30	5	10	9	10
90	1	10	6	10
90	2	8	6	9
90	3	9	6	10
90	4	8	5	9
90	5	10	6	10
110	1	10	6	10
110	2	5	1	7
110	3	7	2	10
110	4	4	1	9
110	5	1	0	10
150	1	4	2	10
150	2	3	3	10
150	3	2	0	10
150	4	1	0	10
150	5	1	0	8

## Sheet: aegypti_Insemination_Compaction
Weight	Rep	I	FI	n
0	1	10	8	10
0	2	10	8	10
0	3	9	9	9
0	4	10	8	10
0	5	6	5	6
5	1	9	6	10
5	2	7	6	8
5	3	8	5	9
5	4	9	5	9
5	5	10	10	10
15	1	9	4	10
15	2	6	3	9
15	3	8	4	10
15	4	7	4	9
15	5	7	6	10
25	1	9	5	10
25	2	7	5	9
25	3	3	1	10
25	4	5	3	10
25	5	6	2	9
50	1	4	1	10
50	2	1	1	9
50	3	2	0	9
50	4	2	1	10
50	5	2	0	10

## Sheet: aegypti_Insemination_Chilling
Dose	Rep	I	FI	n
25	1	9	9	9
25	2	10	10	10
25	3	9	8	9
25	4	8	7	8
25	5	8	7	8
10	1	9	8	9
10	2	10	9	10
10	3	9	9	9
10	4	9	9	9
10	5	8	7	9
8	1	8	7	10
8	2	8	6	8
8	3	7	4	8
8	4	9	8	9
8	5	9	6	9
4	1	7	4	10
4	2	4	1	9
4	3	5	1	9
4	4	3	1	9
4	5	6	1	10
0	1	5	4	10
0	2	4	1	6
0	3	2	0	10
0	4	1	0	9
0	5	1	0	7

## Sheet: albopictus_Insem_Irradiation
Dose	Rep	I	FI	n
0	1	10	9	10
0	2	9	9	9
0	3	10	9	10
0	4	8	6	9
0	5	9	9	10
20	1	9	7	9
20	2	9	5	9
20	3	10	8	10
20	4	8	5	8
20	5	7	5	10
40	1	5	3	10
40	2	6	0	10
40	3	8	5	10
40	4	7	3	10
40	5	7	2	9
80	1	4	4	10
80	2	3	1	10
80	3	3	1	9
80	4	5	0	9
80	5	6	1	8
100	1	2	0	10
100	2	4	1	10
100	3	1	0	9
100	4	2	0	9
100	5	4	0	10

## Sheet: aegypti_Survival_Irradiation
Treatment	Rep	Day	Dead	Surv	n
0	1	1	1	181	182
0	2	1	2	177	179
30	1	1	2	180	182
30	2	1	3	179	182
90	1	1	2	177	179
90	2	1	4	197	201
110	1	1	14	163	177
110	2	1	15	185	200
150	1	1	19	117	136
150	2	1	21	114	135
0	1	2	5	180	182
0	2	2	3	175	179
30	1	2	1	178	182
30	2	2	0	176	182
90	1	2	6	175	179
90	2	2	11	193	201
110	1	2	13	149	177
110	2	2	12	170	200
150	1	2	14	98	136
150	2	2	17	93	135
0	1	3	0	175	182
0	2	3	1	172	179
30	1	3	1	177	182
30	2	3	0	176	182
90	1	3	4	169	179
90	2	3	11	182	201
110	1	3	3	136	177
110	2	3	11	158	200
150	1	3	6	84	136
150	2	3	5	76	135
0	1	4	0	175	182
0	2	4	1	171	179
30	1	4	0	176	182
30	2	4	0	176	182
90	1	4	6	165	179
90	2	4	6	171	201
110	1	4	0	133	177
110	2	4	10	147	200
150	1	4	8	78	136
150	2	4	6	71	135
0	1	5	0	175	182
0	2	5	1	170	179
30	1	5	0	176	182
30	2	5	1	176	182
90	1	5	6	159	179
90	2	5	3	165	201
110	1	5	6	133	177
110	2	5	10	137	200
150	1	5	5	70	136
150	2	5	6	65	135
0	1	6	0	175	182
0	2	6	0	169	179
30	1	6	0	176	182
30	2	6	1	175	182
90	1	6	6	153	179
90	2	6	3	162	201
110	1	6	6	127	177
110	2	6	10	127	200
150	1	6	5	65	136
150	2	6	6	59	135
0	1	7	1	175	182
0	2	7	0	169	179
30	1	7	0	176	182
30	2	7	1	174	182
90	1	7	6	147	179
90	2	7	4	159	201
110	1	7	6	121	177
110	2	7	5	117	200
150	1	7	3	60	136
150	2	7	2	53	135
0	1	8	1	174	182
0	2	8	0	169	179
30	1	8	2	176	182
30	2	8	1	173	182
90	1	8	5	141	179
90	2	8	18	155	201
110	1	8	7	115	177
110	2	8	6	112	200
150	1	8	0	57	136
150	2	8	3	51	135
0	1	9	1	173	182
0	2	9	1	169	179
30	1	9	2	174	182
30	2	9	2	172	182
90	1	9	8	136	179
90	2	9	18	137	201
110	1	9	2	108	177
110	2	9	4	106	200
150	1	9	1	57	136
150	2	9	0	48	135
0	1	10	3	172	182
0	2	10	1	168	179
30	1	10	2	172	182
30	2	10	0	170	182
90	1	10	5	128	179
90	2	10	16	119	201
110	1	10	9	106	177
110	2	10	4	102	200
150	1	10	1	56	136
150	2	10	5	48	135
0	1	11	0	169	182
0	2	11	0	167	179
30	1	11	0	170	182
30	2	11	2	170	182
90	1	11	8	123	179
90	2	11	7	103	201
110	1	11	4	97	177
110	2	11	7	98	200
150	1	11	0	55	136
150	2	11	1	43	135
0	1	12	0	169	182
0	2	12	1	167	179
30	1	12	1	170	182
30	2	12	2	168	182
90	1	12	3	115	179
90	2	12	2	96	201
110	1	12	3	93	177
110	2	12	0	91	200
150	1	12	1	55	136
150	2	12	0	42	135
0	1	13	1	169	182
0	2	13	1	166	179
30	1	13	1	169	182
30	2	13	2	166	182
90	1	13	3	112	179
90	2	13	2	94	201
110	1	13	3	90	177
110	2	13	1	91	200
150	1	13	1	54	136
150	2	13	0	42	135
0	1	14	1	168	182
0	2	14	1	165	179
30	1	14	1	168	182
30	2	14	3	164	182
90	1	14	3	109	179
90	2	14	1	92	201
110	1	14	2	87	177
110	2	14	1	90	200
150	1	14	1	53	136
150	2	14	1	42	135
0	1	15		167	182
0	2	15		164	179
30	1	15		167	182
30	2	15		161	182
90	1	15		106	179
90	2	15		91	201
110	1	15		85	177
110	2	15		89	200
150	1	15		52	136
150	2	15		41	135

## Sheet: aegypti_Survival_Compaction
Treatment	Rep	Day	Dead	Surv	n
0	1	1	0	156	156
0	2	1	2	173	175
5	1	1	3	164	167
5	2	1	5	163	168
15	1	1	3	127	130
15	2	1	5	125	130
25	1	1	3	148	151
25	2	1	4	157	161
50	1	1	22	118	140
50	2	1	11	142	153
0	1	2	1	156	156
0	2	2	1	171	175
5	1	2	1	161	167
5	2	2	0	158	168
15	1	2	1	124	130
15	2	2	0	120	130
25	1	2	3	145	151
25	2	2	0	153	161
50	1	2	1	96	140
50	2	2	2	131	153
0	1	3	1	155	156
0	2	3	1	170	175
5	1	3	1	160	167
5	2	3	1	158	168
15	1	3	1	123	130
15	2	3	0	120	130
25	1	3	3	142	151
25	2	3	1	153	161
50	1	3	1	95	140
50	2	3	2	129	153
0	1	4	1	154	156
0	2	4	1	169	175
5	1	4	1	159	167
5	2	4	1	157	168
15	1	4	1	122	130
15	2	4	1	120	130
25	1	4	2	139	151
25	2	4	0	152	161
50	1	4	1	94	140
50	2	4	1	127	153
0	1	5	0	153	156
0	2	5	0	168	175
5	1	5	0	158	167
5	2	5	1	156	168
15	1	5	2	121	130
15	2	5	0	119	130
25	1	5	0	137	151
25	2	5	0	152	161
50	1	5	3	93	140
50	2	5	3	126	153
0	1	6	1	153	156
0	2	6	0	168	175
5	1	6	0	158	167
5	2	6	0	155	168
15	1	6	2	119	130
15	2	6	0	119	130
25	1	6	1	137	151
25	2	6	2	152	161
50	1	6	2	90	140
50	2	6	1	123	153
0	1	7	0	152	156
0	2	7	0	168	175
5	1	7	0	158	167
5	2	7	0	155	168
15	1	7	0	117	130
15	2	7	0	119	130
25	1	7	0	136	151
25	2	7	3	150	161
50	1	7	1	88	140
50	2	7	3	122	153
0	1	8	0	152	156
0	2	8	0	168	175
5	1	8	1	158	167
5	2	8	2	155	168
15	1	8	0	117	130
15	2	8	0	119	130
25	1	8	0	136	151
25	2	8	0	147	161
50	1	8	0	87	140
50	2	8	0	119	153
0	1	9	0	152	156
0	2	9	1	168	175
5	1	9	1	157	167
5	2	9	1	153	168
15	1	9	0	117	130
15	2	9	0	119	130
25	1	9	1	136	151
25	2	9	1	147	161
50	1	9	2	87	140
50	2	9	0	119	153
0	1	10	0	152	156
0	2	10	0	167	175
5	1	10	0	156	167
5	2	10	0	152	168
15	1	10	1	117	130
15	2	10	0	119	130
25	1	10	0	135	151
25	2	10	1	146	161
50	1	10	1	85	140
50	2	10	0	119	153
0	1	11	0	152	156
0	2	11	0	167	175
5	1	11	0	156	167
5	2	11	0	152	168
15	1	11	0	116	130
15	2	11	0	119	130
25	1	11	0	135	151
25	2	11	0	145	161
50	1	11	1	84	140
50	2	11	1	119	153
0	1	12	0	152	156
0	2	12	0	167	175
5	1	12	0	156	167
5	2	12	1	152	168
15	1	12	0	116	130
15	2	12	0	119	130
25	1	12	0	135	151
25	2	12	0	145	161
50	1	12	0	83	140
50	2	12	0	118	153
0	1	13	0	152	156
0	2	13	0	167	175
5	1	13	0	156	167
5	2	13	0	151	168
15	1	13	0	116	130
15	2	13	0	119	130
25	1	13	1	135	151
25	2	13	0	145	161
50	1	13	0	83	140
50	2	13	1	118	153
0	1	14	0	152	156
0	2	14	0	167	175
5	1	14	1	156	167
5	2	14	0	151	168
15	1	14	0	116	130
15	2	14	0	119	130
25	1	14	1	134	151
25	2	14	1	145	161
50	1	14	1	83	140
50	2	14	1	117	153
0	1	15		152	156
0	2	15		167	175
5	1	15		155	167
5	2	15		151	168
15	1	15		116	130
15	2	15		119	130
25	1	15		133	151
25	2	15		144	161
50	1	15		82	140
50	2	15		116	153

## Sheet: aegypti_Survival_Chilling
Treatment	Rep	Day	Dead	Surv	n
25	1	1	1	126	127
25	2	1	1	130	131
10	1	1	2	121	123
10	2	1	2	116	118
8	1	1	4	133	137
8	2	1	4	109	113
4	1	1	8	139	147
4	2	1	5	139	144
0	1	1	28	142	170
0	2	1	40	149	189
25	1	2	2	125	127
25	2	2	1	129	131
10	1	2	3	119	123
10	2	2	1	114	118
8	1	2	1	129	137
8	2	2	1	105	113
4	1	2	1	131	147
4	2	2	1	134	144
0	1	2	3	114	170
0	2	2	3	109	189
25	1	3	2	123	127
25	2	3	1	128	131
10	1	3	0	116	123
10	2	3	0	113	118
8	1	3	0	128	137
8	2	3	0	104	113
4	1	3	1	130	147
4	2	3	2	133	144
0	1	3	3	111	170
0	2	3	3	106	189
25	1	4	3	121	127
25	2	4	1	127	131
10	1	4	0	116	123
10	2	4	1	113	118
8	1	4	0	128	137
8	2	4	0	104	113
4	1	4	1	129	147
4	2	4	1	131	144
0	1	4	1	108	170
0	2	4	0	103	189
25	1	5	0	118	127
25	2	5	1	126	131
10	1	5	1	116	123
10	2	5	0	112	118
8	1	5	2	128	137
8	2	5	2	104	113
4	1	5	1	128	147
4	2	5	1	130	144
0	1	5	1	107	170
0	2	5	1	103	189
25	1	6	0	118	127
25	2	6	1	125	131
10	1	6	1	115	123
10	2	6	0	112	118
8	1	6	1	126	137
8	2	6	2	102	113
4	1	6	2	127	147
4	2	6	2	129	144
0	1	6	2	106	170
0	2	6	1	102	189
25	1	7	0	118	127
25	2	7	1	124	131
10	1	7	2	114	123
10	2	7	1	112	118
8	1	7	1	125	137
8	2	7	2	100	113
4	1	7	1	125	147
4	2	7	0	127	144
0	1	7	1	104	170
0	2	7	1	101	189
25	1	8	0	118	127
25	2	8	0	123	131
10	1	8	0	112	123
10	2	8	0	111	118
8	1	8	0	124	137
8	2	8	0	98	113
4	1	8	1	124	147
4	2	8	1	127	144
0	1	8	1	103	170
0	2	8	1	100	189
25	1	9	0	118	127
25	2	9	1	123	131
10	1	9	0	112	123
10	2	9	0	111	118
8	1	9	0	124	137
8	2	9	0	98	113
4	1	9	0	123	147
4	2	9	0	126	144
0	1	9	0	102	170
0	2	9	0	99	189
25	1	10	3	118	127
25	2	10	4	122	131
10	1	10	1	112	123
10	2	10	1	111	118
8	1	10	0	124	137
8	2	10	0	98	113
4	1	10	1	123	147
4	2	10	2	126	144
0	1	10	1	102	170
0	2	10	2	99	189
25	1	11	1	115	127
25	2	11	1	118	131
10	1	11	1	111	123
10	2	11	2	110	118
8	1	11	1	124	137
8	2	11	1	98	113
4	1	11	0	122	147
4	2	11	2	124	144
0	1	11	1	101	170
0	2	11	2	97	189
25	1	12	0	114	127
25	2	12	0	117	131
10	1	12	1	110	123
10	2	12	2	108	118
8	1	12	1	123	137
8	2	12	0	97	113
4	1	12	0	122	147
4	2	12	3	122	144
0	1	12	2	100	170
0	2	12	1	95	189
25	1	13	1	114	127
25	2	13	0	117	131
10	1	13	2	109	123
10	2	13	1	106	118
8	1	13	1	122	137
8	2	13	1	97	113
4	1	13	0	122	147
4	2	13	0	119	144
0	1	13	2	98	170
0	2	13	2	94	189
25	1	14	0	113	127
25	2	14	1	117	131
10	1	14	1	107	123
10	2	14	2	105	118
8	1	14	3	121	137
8	2	14	1	96	113
4	1	14	0	122	147
4	2	14	2	119	144
0	1	14	0	96	170
0	2	14	0	92	189
25	1	15		113	127
25	2	15		116	131
10	1	15		106	123
10	2	15		103	118
8	1	15		118	137
8	2	15		95	113
4	1	15		122	147
4	2	15		117	144
0	1	15		96	170
0	2	15		92	189

## Sheet: albopictus_Survival_Irradiation
Treatment	Rep	Day	Dead	Surv	n
0	1	1	3	114	117
0	2	1	2	74	76
20	1	1	0	110	110
20	2	1	3	139	142
40	1	1	2	151	153
40	2	1	7	127	134
80	1	1	26	139	165
80	2	1	30	132	162
100	1	1	33	64	97
100	2	1	30	78	108
0	1	2	3	111	117
0	2	2	1	72	76
20	1	2	1	110	110
20	2	2	1	136	142
40	1	2	2	149	153
40	2	2	1	120	134
80	1	2	10	113	165
80	2	2	15	102	162
100	1	2	3	31	97
100	2	2	4	48	108
0	1	3	1	108	117
0	2	3	0	71	76
20	1	3	2	109	110
20	2	3	3	135	142
40	1	3	3	147	153
40	2	3	1	119	134
80	1	3	15	103	165
80	2	3	13	87	162
100	1	3	5	28	97
100	2	3	2	44	108
0	1	4	0	107	117
0	2	4	0	71	76
20	1	4	0	107	110
20	2	4	0	132	142
40	1	4	0	144	153
40	2	4	0	118	134
80	1	4	5	88	165
80	2	4	4	74	162
100	1	4	1	23	97
100	2	4	0	42	108
0	1	5	1	107	117
0	2	5	0	71	76
20	1	5	0	107	110
20	2	5	2	132	142
40	1	5	2	144	153
40	2	5	1	118	134
80	1	5	6	83	165
80	2	5	7	70	162
100	1	5	3	22	97
100	2	5	2	42	108
0	1	6	0	106	117
0	2	6	0	71	76
20	1	6	0	107	110
20	2	6	1	130	142
40	1	6	2	142	153
40	2	6	1	117	134
80	1	6	6	77	165
80	2	6	6	63	162
100	1	6	3	19	97
100	2	6	1	40	108
0	1	7	0	106	117
0	2	7	0	71	76
20	1	7	0	107	110
20	2	7	1	129	142
40	1	7	1	140	153
40	2	7	1	116	134
80	1	7	7	71	165
80	2	7	6	57	162
100	1	7	2	16	97
100	2	7	1	39	108
0	1	8	1	106	117
0	2	8	0	71	76
20	1	8	1	107	110
20	2	8	1	128	142
40	1	8	4	139	153
40	2	8	2	115	134
80	1	8	8	64	165
80	2	8	3	51	162
100	1	8	0	14	97
100	2	8	6	38	108
0	1	9	0	105	117
0	2	9	0	71	76
20	1	9	0	106	110
20	2	9	0	127	142
40	1	9	2	135	153
40	2	9	2	113	134
80	1	9	4	56	165
80	2	9	2	48	162
100	1	9	0	14	97
100	2	9	4	32	108
0	1	10	0	105	117
0	2	10	1	71	76
20	1	10	0	106	110
20	2	10	0	127	142
40	1	10	2	133	153
40	2	10	2	111	134
80	1	10	4	52	165
80	2	10	3	46	162
100	1	10	1	14	97
100	2	10	1	28	108
0	1	11	1	105	117
0	2	11	0	70	76
20	1	11	0	106	110
20	2	11	2	127	142
40	1	11	3	131	153
40	2	11	3	109	134
80	1	11	3	48	165
80	2	11	3	43	162
100	1	11	0	13	97
100	2	11	4	27	108
0	1	12	0	104	117
0	2	12	0	70	76
20	1	12	1	106	110
20	2	12	1	125	142
40	1	12	5	128	153
40	2	12	5	106	134
80	1	12	4	45	165
80	2	12	1	40	162
100	1	12	1	13	97
100	2	12	2	23	108
0	1	13	0	104	117
0	2	13	0	70	76
20	1	13	1	105	110
20	2	13	1	124	142
40	1	13	5	123	153
40	2	13	5	101	134
80	1	13	4	41	165
80	2	13	0	39	162
100	1	13	0	12	97
100	2	13	1	21	108
0	1	14	0	104	117
0	2	14	0	70	76
20	1	14	1	104	110
20	2	14	1	123	142
40	1	14	4	118	153
40	2	14	4	96	134
80	1	14	5	37	165
80	2	14	1	39	162
100	1	14	0	12	97
100	2	14	1	20	108
0	1	15		104	117
0	2	15		70	76
20	1	15		103	110
20	2	15		122	142
40	1	15		114	153
40	2	15		92	134
80	1	15		32	165
80	2	15		38	162
100	1	15		12	97
100	2	15		19	108

## Sheet: aegypti_Flight_Irradiation
Treatment	Rep	Escaped	Not_Escaped	n_flight
0	1	43	6	49
0	2	48	7	55
30	1	47	5	52
30	2	42	9	51
90	1	40	12	52
90	2	41	18	59
110	1	47	19	66
110	2	41	18	59
150	1	61	26	87
150	2	38	19	57

## Sheet: aegypti_Flight_Compaction
Treatment	Rep	Escaped	Not_Escaped	n_flight
0	1	75	21	96
0	2	79	22	101
5	1	33	22	55
5	2	51	17	68
15	1	37	37	74
15	2	42	26	68
25	1	40	45	85
25	2	37	34	71
50	1	24	50	74
50	2	32	34	66

[truncated: 2 more sheets: aegypti_Flight_Chilling, albopictus_Flight_Irradiation]
